# Supplementary material for: G9a Correlates with VLA-4 Integrin and Influences the Migration of Childhood Acute Lymphoblastic Leukemia Cells
Source: Cancers (Basel). 2018 Sep 12;10(9):325. doi: 10.3390/cancers10090325 (PMC6162492; doi:10.3390/cancers10090325)
Supplement: Supplementary file 1 [file cancers-10-00325-s001.zip]

Archive with 7 entries (6 files):
- cancers-345053-supplementary/
- cancers-345053-supplementary/cancers-345053-supplementary.pdf
- cancers-345053-supplementary/Movie 1Rev_Control.avi
- cancers-345053-supplementary/Movie 2Rev_Control.avi
- cancers-345053-supplementary/Movie 3Rev_Control.avi
- cancers-345053-supplementary/Movie 4Rev_G9a1.avi
- cancers-345053-supplementary/Movie 5Rev_G9a2.avi
